# Supplementary material for: A dataset for preparing pristine graphene-palladium nanocomposites using swollen liquid crystal templates
Source: Sci Data. 2017 Dec 19;4:170196. doi: 10.1038/sdata.2017.196 (PMC5735916; doi:10.1038/sdata.2017.196)
Supplement: Supplementary file 1 [file sdata2017196-isa1.zip]

Archive with 5 entries (5 files):
- i_Investigation.txt
- s_study_Siril.txt
- a_AFM_Siril.txt
- a_POM_Siril.txt
- a_TEM_Siril.txt
