# Supplementary material for: A dataset for preparing pristine graphene-palladium nanocomposites using swollen liquid crystal templates
Source: Sci Data. 2017 Dec 19;4:170196. doi: 10.1038/sdata.2017.196 (PMC5735916; doi:10.1038/sdata.2017.196)
Supplement: Supplementary file 1 [file sdata2017196-isa1.zip › i_Investigation.txt]

# Investigation File generated for Scientific Data with Investigation File Authoring Tool version 0.1.0 on 22/11/2017 - This metadata file is CC0
ONTOLOGY SOURCE REFERENCE
Term Source Name	CHEBI	UO	OBI	NPO	NCIT	CHMO
Term Source File	http://data.bioontology.org/ontologies/CHEBI	http://data.bioontology.org/ontologies/UO	http://data.bioontology.org/ontologies/OBI	http://data.bioontology.org/ontologies/NPO	http://data.bioontology.org/ontologies/NCIT	http://data.bioontology.org/ontologies/CHMO
Term Source Version	153	unknown	2014-08-18	2011-12-08 (yyyy-mm-dd)	17.06d	releases/2014-11-20
Term Source Description	Chemical Entities of Biological Interest Ontology	Units of Measurement Ontology	Ontology for Biomedical Investigations	NanoParticle Ontology	National Cancer Institute Thesaurus	Chemical Methods Ontology
INVESTIGATION
Investigation Identifier
Investigation Title
Investigation Description
Investigation Submission Date
Investigation Public Release Date
INVESTIGATION PUBLICATIONS
Investigation PubMed ID
Investigation Publication DOI
Investigation Publication Author List
Investigation Publication Title
Investigation Publication Status
Investigation Publication Status Term Accession Number
Investigation Publication Status Term Source REF
INVESTIGATION CONTACTS
Investigation Person Last Name
Investigation Person Mid Initials
Investigation Person First Name
Investigation Person Address
Investigation Person Phone
Investigation Person Fax
Investigation Person Email
Investigation Person Affiliation
Investigation Person Roles
Investigation Person Roles Term Accession Number
Investigation Person Roles Term Source REF
STUDY
Study Identifier	10.1038/sdata.2017.196
Study Title	A dataset for preparing pristine graphene-palladium nanocomposites using swollen liquid crystal templates
Study Submission Date	26/05/2017
Study Public Release Date	19/12/2017
Study Description	http://www.nature.com/articles/sdata2017196#abstract
Study File Name	s_study_Siril.txt
Comment[Subject Keywords]	///;////
Comment[Manuscript Licence]	CC BY-4.0
Comment[Experimental Metadata Licence]	CC0
Comment[Supplementary Information File Name]	
Comment[Supplementary Information File Type]	x-zip-compressed
Comment[Supplementary Information File URL]	http://www.nature.com/articles/sdata2017196#supplementary-information
Comment[Data Repository]	figshare
Comment[Data Record Accession]	doi:10.6084/m9.figshare.4986419
Comment[Data Record URI]	http://dx.doi.org/10.6084/m9.figshare.4986419
STUDY DESIGN DESCRIPTORS
Study Design Type	protocol testing objective
Study Design Type Term Accession Number	OBI:0000096
Study Design Type Term Source REF	OBI
STUDY PUBLICATIONS
Study PubMed ID	""
Study Publication DOI	doi:10.1038/srep33053
Study Publication Author List	""
Study Publication Title	""
Study Publication Status	published
Study Publication Status Term Accession Number	
Study Publication Status Term Source REF	
STUDY FACTORS
Study Factor Name	precursor concentration
Study Factor Type	particle concentration
Study Factor Type Term Accession Number	http://purl.bioontology.org/ontology/npo#NPO_1830
Study Factor Type Term Source REF	NPO
STUDY ASSAYS
Study Assay Measurement Type	Nanocomposite	Nanocomposite	Nanocomposite
Study Assay Measurement Type Term Accession Number	NCIT:C62365	NCIT:C62365	NCIT:C62365
Study Assay Measurement Type Term Source REF	NCIT	NCIT	NCIT
Study Assay Technology Type	atomic force microscopy	polarising light microscopy	transmission electron microscopy
Study Assay Technology Type Term Accession Number	CHMO:0000113	CHMO:0000111	CHMO:0000080
Study Assay Technology Type Term Source REF	CHMO	CHMO	CHMO
Study Assay Technology Platform	""	""	""
Study Assay File Name	a_AFM_Siril.txt	a_POM_Siril.txt	a_TEM_Siril.txt
STUDY PROTOCOLS
Study Protocol Name	Experimental design	Sample Preparation	Analysis Techniques
Study Protocol Type	protocol	sample preparation for assay	microscopy assay
Study Protocol Type Term Accession Number	OBI:0000272	OBI:0000073	OBI:0002119
Study Protocol Type Term Source REF	OBI	OBI	OBI
Study Protocol Description			
Study Protocol URI	""	""	""
Study Protocol Version			
Study Protocol Parameters Name	""	""	instrument; manufacturer; gun lens emission; mode; zoom image defocus; magnification; spot intensity; objective; diffraction; scale bar; file size; dimensions; pixel size
Study Protocol Parameters Name Term Accession Number	""	""	""
Study Protocol Parameters Name Term Source REF	""	""	""
Study Protocol Components Name	""	""	""
Study Protocol Components Type	""	""	""
Study Protocol Components Type Term Accession Number	""	""	""
Study Protocol Components Type Term Source REF	""	""	""
STUDY CONTACTS
Study Person Last Name	Vats	Siril
Study Person First Name	Tripti	Prem Felix
Study Person Mid Initials		
Study Person Email	""	Prem@iitmandi.ac.in
Study Person Phone		
Study Person Fax		
Study Person Address		
Study Person Affiliation	School of Basic Sciences, Indian Institute of Technology Mandi, Himachal Pradesh, India	School of Basic Sciences, Indian Institute of Technology Mandi, Himachal Pradesh, India
Study Person Roles		
Study Person Roles Term Accession Number		
Study Person Roles Term Source REF		
Comment[Study Person ORCID]		0000-0002-8818-7310
Comment[Funder]		
Comment[FundRef ID]		
Comment[Funder Term Source REF]		
Comment[Grant Identifier]		
