# Supplementary material for: A dataset for preparing pristine graphene-palladium nanocomposites using swollen liquid crystal templates
Source: Sci Data. 2017 Dec 19;4:170196. doi: 10.1038/sdata.2017.196 (PMC5735916; doi:10.1038/sdata.2017.196)
Supplement: Supplementary file 1 [file sdata2017196-isa1.zip › s_study_Siril.txt]

Source Name	Characteristics[chemical substance]	Term Source REF	Term Accession Number	Protocol REF	Protocol REF	Sample Name	Factor Value[precursor concentration]	Unit	Term Source REF	Term Accession Number
swollen liquid crystal nano-reactor	Nanocomposite	NCIT	NCIT_C62365	Experimental design	Sample Preparation	G-Pd_0.001M	0.001	molar	UO	UO:0000062
swollen liquid crystal nano-reactor	Nanocomposite	NCIT	NCIT_C62365	Experimental design	Sample Preparation	G-Pd_0.01M	0.01	molar	UO	UO:0000062
swollen liquid crystal nano-reactor	Nanocomposite	NCIT	NCIT_C62365	Experimental design	Sample Preparation	RGPd_0.01M	0.01	molar	UO	UO:0000062
swollen liquid crystal nano-reactor	Nanocomposite	NCIT	NCIT_C62365	Experimental design	Sample Preparation	Pd_0.001M	0.001	molar	UO	UO:0000062
swollen liquid crystal nano-reactor	graphene nanoparticle	CHEBI	CHEBI:134404	Experimental design	Sample Preparation	graphene
