# Supplementary material for: A dataset for preparing pristine graphene-palladium nanocomposites using swollen liquid crystal templates
Source: Sci Data. 2017 Dec 19;4:170196. doi: 10.1038/sdata.2017.196 (PMC5735916; doi:10.1038/sdata.2017.196)
Supplement: Supplementary file 1 [file sdata2017196-isa1.zip › a_AFM_Siril.txt]

Sample Name	Protocol REF	Parameter Value[instrument]	Parameter Value[manufacturer]	Assay Name	Raw Data File	Comment[Data Repository]	Comment[Data Record Accession]	Comment[Data Record URI]
graphene	Analysis Techniques	Agilent SPM 5500	Agilent	graphene_AFM	doi:10.6084/m9.figshare.4986335	figshare	doi:10.6084/m9.figshare.4986335	http://dx.doi.org/10.6084/m9.figshare.4986335
G-Pd_0.001M	Analysis Techniques	Agilent SPM 5500	Agilent	G-Pd_0.001M_AFM	doi:10.6084/m9.figshare.4986335	figshare	doi:10.6084/m9.figshare.4986335	http://dx.doi.org/10.6084/m9.figshare.4986335
