# Supplementary material for: A dataset for preparing pristine graphene-palladium nanocomposites using swollen liquid crystal templates
Source: Sci Data. 2017 Dec 19;4:170196. doi: 10.1038/sdata.2017.196 (PMC5735916; doi:10.1038/sdata.2017.196)
Supplement: Supplementary file 1 [file sdata2017196-isa1.zip › a_POM_Siril.txt]

Sample Name	Protocol REF	Parameter Value[instrument]	Parameter Value[manufacturer]	Assay Name	Raw Data File	Comment[Data Repository]	Comment[Data Record Accession]	Comment[Data Record URI]
G-Pd_0.001M	Analysis Techniques	Nikon ECLIPSE LV 100 POL microscope	Nikon	G-Pd_0.001M_POM	24hr_1_POM	figshare	doi:10.6084/m9.figshare.4986389	http://dx.doi.org/10.6084/m9.figshare.4986389
G-Pd_0.01M	Analysis Techniques	Nikon ECLIPSE LV 100 POL microscope	Nikon	G-Pd_0.01M_POM	24hr_2_POM	figshare	doi:10.6084/m9.figshare.4986389	http://dx.doi.org/10.6084/m9.figshare.4986389
RGPd_0.01M	Analysis Techniques	Nikon ECLIPSE LV 100 POL microscope	Nikon	RGPd_0.01M_POM	24hr_3_POM	figshare	doi:10.6084/m9.figshare.4986389	http://dx.doi.org/10.6084/m9.figshare.4986389
Pd_0.001M	Analysis Techniques	Nikon ECLIPSE LV 100 POL microscope	Nikon	Pd_0.001M_POM	24hr_4_POM	figshare	doi:10.6084/m9.figshare.4986389	http://dx.doi.org/10.6084/m9.figshare.4986389
