# Supplementary material for: A dataset for preparing pristine graphene-palladium nanocomposites using swollen liquid crystal templates
Source: Sci Data. 2017 Dec 19;4:170196. doi: 10.1038/sdata.2017.196 (PMC5735916; doi:10.1038/sdata.2017.196)
Supplement: Supplementary file 1 [file sdata2017196-isa1.zip › a_TEM_Siril.txt]

Sample Name	Protocol REF	Parameter Value[instrument]	Parameter Value[manufacturer]	Parameter Value[gun lens emission]	Unit	Term Source REF	Term Accession Number	Parameter Value[mode]	Parameter Value[zoom image defocus]	Unit	Term Source REF	Term Accession Number	Parameter Value[magnification]	Parameter Value[spot intensity]	Parameter Value[objective]	Parameter Value[diffraction]	Parameter Value[scale bar]	Unit	Term Source REF	Term Accession Number	Comment[size in pixels]	Parameter Value[file size]	Unit	Term Source REF	Term Accession Number	Parameter Value[dimensions]	Unit	Term Source REF	Term Accession Number	Parameter Value[pixel size]	Unit	Term Source REF	Term Accession Number	Assay Name	Raw Data File	Comment[Data Repository]	Comment[Data Record Accession]	Comment[Data Record URI]
G-Pd_0.001M	Analysis Techniques	Tecnai 200 kV D2224 Super Twin microscope	Tecnai	5.62	microampere	UO	UO:0000017	TEM ?P SA	-20.665	micrometer	UO	UO:0000017	19500X	0.45515	0.92475	0.48107	200	nanometer	UO	UO:0000018	4008 X2672	41841	kilobyte	UO	UO:0000234	2717.29 X 1010.17	nanometer	UO	UO:0000018	0.68 X 0.68	nanometer	UO	UO:0000018	Image 3.1.1	3.1.1 TEM GPd 0.001M	figshare	doi:10.6084/m9.figshare.4986419	http://dx.doi.org/10.6084/m9.figshare.4986419
G-Pd_0.001M	Analysis Techniques	Tecnai 200 kV D2224 Super Twin microscope	Tecnai	3.91	microampere	UO	UO:0000017	TEM ?P SA	75.761	micrometer	UO	UO:0000017	29000X	41925	92482	65910	100	nanometer	UO	UO:0000018	4008X2672	41841	kilobyte	UO	UO:0000234	672.15X448.1	nanometer	UO	UO:0000018	0.17X0.17	nanometer	UO	UO:0000018	Image 3.1.2	3.1.2 TEM GPd 0.001M	figshare	doi:10.6084/m9.figshare.4986419	http://dx.doi.org/10.6084/m9.figshare.4986419
G-Pd_0.001M	Analysis Techniques	Tecnai 200 kV D2224 Super Twin microscope	Tecnai	5.28	microampere	UO	UO:0000017	TEM ?P SA	-12.115	micrometer	UO	UO:0000017	9900X	43515	91475	48107	200	nanometer	UO	UO:0000018	4008X2672	41841	kilobyte	UO	UO:0000234	2717.29X1810.17	nanometer	UO	UO:0000018	0.68X0.68	nanometer	UO	UO:0000018	Image 3.1.3	3.1.3 TEM GPd 0.001M	figshare	doi:10.6084/m9.figshare.4986419	http://dx.doi.org/10.6084/m9.figshare.4986419
G-Pd_0.001M	Analysis Techniques	Tecnai 200 kV D2224 Super Twin microscope	Tecnai	8.81	microampere	UO	UO:0000017	TEM ?P SA	-13.805	micrometer	UO	UO:0000017	19500X	44244	92616	57107	200	nanometer	UO	UO:0000018	4008X2672	41841	kilobyte	UO	UO:0000234	1817X1211	nanometer	UO	UO:0000018	0.45X0.45	nanometer	UO	UO:0000018	Image 3.1.4	3.1.4 TEM GPd 0.001M	figshare	doi:10.6084/m9.figshare.4986419	http://dx.doi.org/10.6084/m9.figshare.4986419
G-Pd_0.001M	Analysis Techniques	Tecnai 200 kV D2224 Super Twin microscope	Tecnai	5.482	microampere	UO	UO:0000017	TEM ?P SA	-31.249	micrometer	UO	UO:0000017	7000X	49515	91405	41122	500	nanometer	UO	UO:0000018	4008X2670	41810	kilobyte	UO	UO:0000234	3843.58X2560.47	nanometer	UO	UO:0000018	0.96X0.96	nanometer	UO	UO:0000018	Image 3.1.5	3.1.5 TEM GPd 0.001M	figshare	doi:10.6084/m9.figshare.4986419	http://dx.doi.org/10.6084/m9.figshare.4986419
G-Pd_0.001M	Analysis Techniques	Tecnai 200 kV D2224 Super Twin microscope	Tecnai	5.48	microampere	UO	UO:0000017	TEM ?P SA	-15.199	micrometer	UO	UO:0000017	19500X	47515	91475	54107	200	nanometer	UO	UO:0000018	4008X2670	41810	kilobyte	UO	UO:0000234	1815.86X1209.67	nanometer	UO	UO:0000018	0.45X0.45	nanometer	UO	UO:0000018	Image 3.1.6	3.1.6 TEM GPd 0.001M	figshare	doi:10.6084/m9.figshare.4986419	http://dx.doi.org/10.6084/m9.figshare.4986419
G-Pd_0.001M	Analysis Techniques	Tecnai 200 kV D2224 Super Twin microscope	Tecnai	5.58	microampere	UO	UO:0000017	TEM ?P SA	-12.13	micrometer	UO	UO:0000017	38000X	44831	92147	61481	100	nanometer	UO	UO:0000018	4008X2670	41810	kilobyte	UO	UO:0000234	672.92X448.28	nanometer	UO	UO:0000018	0.17X0.17	nanometer	UO	UO:0000018	Image 3.1.7	3.1.7 TEM GPd 0.001M	figshare	doi:10.6084/m9.figshare.4986419	http://dx.doi.org/10.6084/m9.figshare.4986419
G-Pd_0.001M	Analysis Techniques	Tecnai 200 kV D2224 Super Twin microscope	Tecnai	5.56	microampere	UO	UO:0000017	TEM ?P SA	-26.523	micrometer	UO	UO:0000017	29000X	45564	91438	60027	100	nanometer	UO	UO:0000018	4008X2670	41810	kilobyte	UO	UO:0000234	906.15X603.65	nanometer	UO	UO:0000018	0.23X0.23	nanometer	UO	UO:0000018	Image 3.1.8	3.1.8 TEM GPd 0.001M	figshare	doi:10.6084/m9.figshare.4986419	http://dx.doi.org/10.6084/m9.figshare.4986419
G-Pd_0.01M	Analysis Techniques	Tecnai 200 kV D2224 Super Twin microscope	Tecnai	18.62	microampere	UO	UO:0000017	TEM ?P SA	-28.842	micrometer	UO	UO:0000017	43000X	44391	92467	54145	50	nanometer	UO	UO:0000018	4008X2670	41840	kilobyte	UO	UO:0000234	588.66X392.17	nanometer	UO	UO:0000018	0.15X0.15	nanometer	UO	UO:0000018	Image 3.2.1	3.2.1 TEM GPd 0.01M	figshare	doi:10.6084/m9.figshare.4986419	http://dx.doi.org/10.6084/m9.figshare.4986419
G-Pd_0.01M	Analysis Techniques	Tecnai 200 kV D2224 Super Twin microscope	Tecnai	8.12	microampere	UO	UO:0000017	TEM ?P SA	-16.845	micrometer	UO	UO:0000017	19500X	4515	93475	4317	200	nanometer	UO	UO:0000018	4008X2672	41841	kilobyte	UO	UO:0000234	1367X901.53	nanometer	UO	UO:0000018	0.17X0.17	nanometer	UO	UO:0000018	Image 3.2.2	3.2.2 TEM GPd 0.01M	figshare	doi:10.6084/m9.figshare.4986419	http://dx.doi.org/10.6084/m9.figshare.4986419
G-Pd_0.01M	Analysis Techniques	Tecnai 200 kV D2224 Super Twin microscope	Tecnai	8.78	microampere	UO	UO:0000017	TEM ?P SA	-15.61	micrometer	UO	UO:0000017	38000X	3925	9142	6310	100	nanometer	UO	UO:0000018	4008X2672	41841	kilobyte	UO	UO:0000234	672.15X448.1	nanometer	UO	UO:0000018	0.15X0.15	nanometer	UO	UO:0000018	Image 3.2.3	3.2.3 TEM GPd 0.01M	figshare	doi:10.6084/m9.figshare.4986419	http://dx.doi.org/10.6084/m9.figshare.4986419
G-Pd_0.01M	Analysis Techniques	Tecnai 200 kV D2224 Super Twin microscope	Tecnai	2.68	microampere	UO	UO:0000017	TEM ?P SA	2.849	micrometer	UO	UO:0000017	43000X	44025	9242	6610	50	nanometer	UO	UO:0000018	4008X2672	41841	kilobyte	UO	UO:0000234	589.68X359.45	nanometer	UO	UO:0000018	0.065X0.065	nanometer	UO	UO:0000018	Image 3.2.4	3.2.4 TEM GPd 0.01M	figshare	doi:10.6084/m9.figshare.4986419	http://dx.doi.org/10.6084/m9.figshare.4986419
G-Pd_0.01M	Analysis Techniques	Tecnai 200 kV D2224 Super Twin microscope	Tecnai	18.62	microampere	UO	UO:0000017	TEM ?P SA	2.842	micrometer	UO	UO:0000017	71000X	44391	92467	54145	20	nanometer	UO	UO:0000018	4008X2672	41841	kilobyte	UO	UO:0000234	379.86X229.27	nanometer	UO	UO:0000018	0.016X0.016	nanometer	UO	UO:0000018	Image 3.2.5	3.2.5 TEM GPd 0.01M	figshare	doi:10.6084/m9.figshare.4986419	http://dx.doi.org/10.6084/m9.figshare.4986419
G-Pd_0.01M	Analysis Techniques	Tecnai 200 kV D2224 Super Twin microscope	Tecnai	8.81	microampere	UO	UO:0000017	TEM ?P SA	-22.432	micrometer	UO	UO:0000017	450000X	41391	92467	64145	5	nanometer	UO	UO:0000018	4008X2672	41841	kilobyte	UO	UO:0000234	63.86X42.157	nanometer	UO	UO:0000018	0.097X0.097	nanometer	UO	UO:0000018	Image 3.2.6	3.2.6 TEM GPd 0.01M	figshare	doi:10.6084/m9.figshare.4986419	http://dx.doi.org/10.6084/m9.figshare.4986419
G-Pd_0.01M	Analysis Techniques	Tecnai 200 kV D2224 Super Twin microscope	Tecnai	18.62	microampere	UO	UO:0000017	TEM ?P SA	2.842	micrometer	UO	UO:0000017	29000X	44391	92467	54145	100	nanometer	UO	UO:0000018	4008X2672	41841	kilobyte	UO	UO:0000234	389.86X259.57	nanometer	UO	UO:0000018	0.17X0.17	nanometer	UO	UO:0000018	Image 3.2.7	3.2.7 TEM GPd 0.01M	figshare	doi:10.6084/m9.figshare.4986419	http://dx.doi.org/10.6084/m9.figshare.4986419
G-Pd_0.01M	Analysis Techniques	Tecnai 200 kV D2224 Super Twin microscope	Tecnai	18.62	microampere	UO	UO:0000017	TEM ?P SA	2.842	micrometer	UO	UO:0000017	71000X	44391	92467	54145	100	nanometer	UO	UO:0000018	4008X2672	41841	kilobyte	UO	UO:0000234	389.86X259.57	nanometer	UO	UO:0000018	0.45X0.45	nanometer	UO	UO:0000018	Image 3.2.8	3.2.8 TEM GPd 0.01M	figshare	doi:10.6084/m9.figshare.4986419	http://dx.doi.org/10.6084/m9.figshare.4986419
RGPd_0.01M	Analysis Techniques	Tecnai 200 kV D2224 Super Twin microscope	Tecnai	8.91	microampere	UO	UO:0000017	TEM ?P SA	-15.75	micrometer	UO	UO:0000017	38000X	43098	95730	60026	100	nanometer	UO	UO:0000018	4008X2672	41841	kilobyte	UO	UO:0000234	672.96X448.71	nanometer	UO	UO:0000018	0.60X0.60	nanometer	UO	UO:0000018	Image 3.3.1	3.3.1 TEM RGPd0.01M	figshare	doi:10.6084/m9.figshare.4986419	http://dx.doi.org/10.6084/m9.figshare.4986419
RGPd_0.01M	Analysis Techniques	Tecnai 200 kV D2224 Super Twin microscope	Tecnai	8.69	microampere	UO	UO:0000017	TEM ?P SA	-18.642	micrometer	UO	UO:0000017	15000X	44200	91787	57026	200	nanometer	UO	UO:0000018	4008X2672	41841	kilobyte	UO	UO:0000234	1815.29X1210.53	nanometer	UO	UO:0000018	0.58X0.58	nanometer	UO	UO:0000018	Image 3.3.2	3.3.2 TEM RGPd0.01M	figshare	doi:10.6084/m9.figshare.4986419	http://dx.doi.org/10.6084/m9.figshare.4986419
RGPd_0.01M	Analysis Techniques	Tecnai 200 kV D2224 Super Twin microscope	Tecnai	8.81	microampere	UO	UO:0000017	TEM ?P SA	-10.642	micrometer	UO	UO:0000017	7000X	47200	92778	41026	500	nanometer	UO	UO:0000018	4008X2672	41841	kilobyte	UO	UO:0000234	2315.29X2110.53	nanometer	UO	UO:0000018	0.23X0.23	nanometer	UO	UO:0000018	Image 3.3.3	3.3.3 TEM RGPd0.01M	figshare	doi:10.6084/m9.figshare.4986419	http://dx.doi.org/10.6084/m9.figshare.4986419
RGPd_0.01M	Analysis Techniques	Tecnai 200 kV D2224 Super Twin microscope	Tecnai	8.92	microampere	UO	UO:0000017	TEM ?P SA	-9.642	micrometer	UO	UO:0000017	7000X	47665	92668	41126	500	nanometer	UO	UO:0000018	4008X2672	41841	kilobyte	UO	UO:0000234	2315.29X2110.53	nanometer	UO	UO:0000018	0.58X0.58	nanometer	UO	UO:0000018	Image 3.3.4	3.3.4 TEM RGPd0.01M	figshare	doi:10.6084/m9.figshare.4986419	http://dx.doi.org/10.6084/m9.figshare.4986419
RGPd_0.01M	Analysis Techniques	Tecnai 200 kV D2224 Super Twin microscope	Tecnai	5.89	microampere	UO	UO:0000017	TEM ?P SA	-27.142	micrometer	UO	UO:0000017	29000X	45365	91480	60026	100	nanometer	UO	UO:0000018	4008X2670	41840	kilobyte	UO	UO:0000234	905.19X603.65	nanometer	UO	UO:0000018	0.23X0.23	nanometer	UO	UO:0000018	Image 3.3.5	3.3.5 TEM RGPd0.01M	figshare	doi:10.6084/m9.figshare.4986419	http://dx.doi.org/10.6084/m9.figshare.4986419
RGPd_0.01M	Analysis Techniques	Tecnai 200 kV D2224 Super Twin microscope	Tecnai	5.42	microampere	UO	UO:0000017	TEM ?P SA	-28.142	micrometer	UO	UO:0000017	9900X	47665	91358	48106	200	nanometer	UO	UO:0000018	4008X2670	41840	kilobyte	UO	UO:0000234	2717.29X1810.13	nanometer	UO	UO:0000018	0.68X0.68	nanometer	UO	UO:0000018	Image 3.3.6	3.3.6 TEM RGPd0.01M	figshare	doi:10.6084/m9.figshare.4986419	http://dx.doi.org/10.6084/m9.figshare.4986419
RGPd_0.01M	Analysis Techniques	Tecnai 200 kV D2224 Super Twin microscope	Tecnai	5.48	microampere	UO	UO:0000017	TEM ?P SA	-28.162	micrometer	UO	UO:0000017	9900X	47518	91368	48106	200	nanometer	UO	UO:0000018	4008X2670	41840	kilobyte	UO	UO:0000234	2717.29X1810.13	nanometer	UO	UO:0000018	0.68X0.68	nanometer	UO	UO:0000018	Image 3.3.7	3.3.7 TEM RGPd0.01M	figshare	doi:10.6084/m9.figshare.4986419	http://dx.doi.org/10.6084/m9.figshare.4986419
RGPd_0.01M	Analysis Techniques	Tecnai 200 kV D2224 Super Twin microscope	Tecnai	5.48	microampere	UO	UO:0000017	TEM ?P SA	-27.105	micrometer	UO	UO:0000017	38000X	45025	91408	61461	100	nanometer	UO	UO:0000018	4008X2670	41840	kilobyte	UO	UO:0000234	672.92X448.28	nanometer	UO	UO:0000018	0.17X0.17	nanometer	UO	UO:0000018	Image 3.3.8	3.3.8 TEM RGPd0.01M	figshare	doi:10.6084/m9.figshare.4986419	http://dx.doi.org/10.6084/m9.figshare.4986419
Pd_0.001M	Analysis Techniques	Tecnai 200 kV D2224 Super Twin microscope	Tecnai	5.58	microampere	UO	UO:0000017	TEM ?P SA	-26.487	micrometer	UO	UO:0000017	43000X	44978	91440	62126	50	nanometer	UO	UO:0000018	4008X2670	41841	kilobyte	UO	UO:0000234	588.68X392.61	nanometer	UO	UO:0000018	0.15X0.15	nanometer	UO	UO:0000018	Image 3.4.1	3.4.1 TEM Pd0.001M	figshare	doi:10.6084/m9.figshare.4986419	http://dx.doi.org/10.6084/m9.figshare.4986419
Pd_0.001M	Analysis Techniques	Tecnai 200 kV D2224 Super Twin microscope	Tecnai	8.62	microampere	UO	UO:0000017	TEM ?P SA	-16.642	micrometer	UO	UO:0000017	15000X	44391	92487	54226	200	nanometer	UO	UO:0000018	4008X2672	41841	kilobyte	UO	UO:0000234	1725.29X1110.53	nanometer	UO	UO:0000018	0.45X0.45	nanometer	UO	UO:0000018	Image 3.4.2	3.4.2 TEM Pd0.001M	figshare	doi:10.6084/m9.figshare.4986419	http://dx.doi.org/10.6084/m9.figshare.4986419
Pd_0.001M	Analysis Techniques	Tecnai 200 kV D2224 Super Twin microscope	Tecnai	8.62	microampere	UO	UO:0000017	TEM ?P SA	-10.642	micrometer	UO	UO:0000017	71000X	4991	90487	64216	200	nanometer	UO	UO:0000018	4008X2672	41841	kilobyte	UO	UO:0000234	1725.29X1110.53	nanometer	UO	UO:0000018	0.45X0.45	nanometer	UO	UO:0000018	Image 3.4.3	3.4.3 TEM Pd0.001M	figshare	doi:10.6084/m9.figshare.4986419	http://dx.doi.org/10.6084/m9.figshare.4986419
Pd_0.001M	Analysis Techniques	Tecnai 200 kV D2224 Super Twin microscope	Tecnai	5.62	microampere	UO	UO:0000017	TEM ?P SA	-26.642	micrometer	UO	UO:0000017	71000X	44586	91434	66226	50	nanometer	UO	UO:0000018	4008X2670	41810	kilobyte	UO	UO:0000234	389.181X259.26	nanometer	UO	UO:0000018	0.097X0.097	nanometer	UO	UO:0000018	Image 3.4.4	3.4.4 TEM Pd0.001M	figshare	doi:10.6084/m9.figshare.4986419	http://dx.doi.org/10.6084/m9.figshare.4986419
Pd_0.001M	Analysis Techniques	Tecnai 200 kV D2224 Super Twin microscope	Tecnai	5.48	microampere	UO	UO:0000017	TEM ?P SA	-25.372	micrometer	UO	UO:0000017	19500X	46150	91487	57026	200	nanometer	UO	UO:0000018	4008X2670	41840	kilobyte	UO	UO:0000234	1367.5X910.99	nanometer	UO	UO:0000018	0.34X0.34	nanometer	UO	UO:0000018	Image 3.4.5	3.4.5 TEM Pd0.001M	figshare	doi:10.6084/m9.figshare.4986419	http://dx.doi.org/10.6084/m9.figshare.4986419
graphene	Analysis Techniques	Tecnai 200 kV D2224 Super Twin microscope	Tecnai	5.48	microampere	UO	UO:0000017	TEM ?P SA	-31.294	micrometer	UO	UO:0000017	7000X	49098	91207	41126	0.5	micrometer	UO	UO:0000018	4008X2670	41810	kilobyte	UO	UO:0000234	3843.58X2560.47	nanometer	UO	UO:0000018	0.96X0.96	nanometer	UO	UO:0000018	Image 3.5.1	3.5.1 TEM Graphene	figshare	doi:10.6084/m9.figshare.4986419	http://dx.doi.org/10.6084/m9.figshare.4986419
graphene	Analysis Techniques	Tecnai 200 kV D2224 Super Twin microscope	Tecnai	5.78	microampere	UO	UO:0000017	TEM ?P SA	-26.31	micrometer	UO	UO:0000017	43000X	44901	91447	6276	50	nanometer	UO	UO:0000018	4008X2670	4181	kilobyte	UO	UO:0000234	588.68X392.61	nanometer	UO	UO:0000018	0.15X0.15	nanometer	UO	UO:0000018	Image 3.5.2	3.5.2 TEM Graphene	figshare	doi:10.6084/m9.figshare.4986419	http://dx.doi.org/10.6084/m9.figshare.4986419
graphene	Analysis Techniques	Tecnai 200 kV D2224 Super Twin microscope	Tecnai	5.86	microampere	UO	UO:0000017	TEM ?P SA	-15.194	micrometer	UO	UO:0000017	15000X	45905	92050	57056	200	nanometer	UO	UO:0000018	4008X2670	41810	kilobyte	UO	UO:0000234	1815.86X1209.67	nanometer	UO	UO:0000018	0.45X0.45	nanometer	UO	UO:0000018	Image 3.5.3	3.5.3 TEM Graphene	figshare	doi:10.6084/m9.figshare.4986419	http://dx.doi.org/10.6084/m9.figshare.4986419
graphene	Analysis Techniques	Tecnai 200 kV D2224 Super Twin microscope	Tecnai	5.91	microampere	UO	UO:0000017	TEM ?P SA	-26.642	micrometer	UO	UO:0000017	38000X	45200	91778	61026	50	nanometer	UO	UO:0000018	4008X2670	41810	kilobyte	UO	UO:0000234	672.92X448.28	nanometer	UO	UO:0000018	0.17X0.17	nanometer	UO	UO:0000018	Image 3.5.4	3.5.4 TEM Graphene	figshare	doi:10.6084/m9.figshare.4986419	http://dx.doi.org/10.6084/m9.figshare.4986419
graphene	Analysis Techniques	Tecnai 200 kV D2224 Super Twin microscope	Tecnai	5.91	microampere	UO	UO:0000017	TEM ?P SA	-9.642	micrometer	UO	UO:0000017	29000X	44200	95778	41026	100	nanometer	UO	UO:0000018	4008X2670	41840	kilobyte	UO	UO:0000234	906.29X603.65	nanometer	UO	UO:0000018	0.23X0.23	nanometer	UO	UO:0000018	Image 3.5.5	3.5.5 TEM Graphene	figshare	doi:10.6084/m9.figshare.4986419	http://dx.doi.org/10.6084/m9.figshare.4986419
graphene	Analysis Techniques	Tecnai 200 kV D2224 Super Twin microscope	Tecnai	5.48	microampere	UO	UO:0000017	TEM ?P SA	75.642	micrometer	UO	UO:0000017	38000X	44200	95778	61026	100	nanometer	UO	UO:0000018	4008X2672	41810	kilobyte	UO	UO:0000234	672.92X448.28	nanometer	UO	UO:0000018	0.17X0.17	nanometer	UO	UO:0000018	Image 3.5.6	3.5.6 TEM Graphene	figshare	doi:10.6084/m9.figshare.4986419	http://dx.doi.org/10.6084/m9.figshare.4986419
graphene	Analysis Techniques	Tecnai 200 kV D2224 Super Twin microscope	Tecnai	5.48	microampere	UO	UO:0000017	TEM ?P SA	5.48	micrometer	UO	UO:0000017	29000X	45319	91408	60026	100	nanometer	UO	UO:0000018	4008X2670	41840	kilobyte	UO	UO:0000234	672.92X448.28	nanometer	UO	UO:0000018	0.17X0.17	nanometer	UO	UO:0000018	Image 3.5.7	3.5.7 TEM Graphene	figshare	doi:10.6084/m9.figshare.4986419	http://dx.doi.org/10.6084/m9.figshare.4986419
